# Supplementary material for: Therapeutic Approach to Primary Tic Disorders and Associated Psychiatric Comorbidities
Source: Brain Sci. 2024 Dec 7;14(12):1231. doi: 10.3390/brainsci14121231 (PMC11726857; doi:10.3390/brainsci14121231)
Supplement: Supplementary file 1 [file brainsci-14-01231-s001.zip]

Archive with 1 entries (1 files):
- brainsci-3326980-supplementary.pdf
